# Supplementary material for: Disarming Staphylococcus aureus: Review of Strategies Combating This Resilient Pathogen by Targeting Its Virulence
Source: Pathogens. 2025 Apr 15;14(4):386. doi: 10.3390/pathogens14040386 (PMC12030135; doi:10.3390/pathogens14040386)
Supplement: Supplementary file 1 [file pathogens-14-00386-s001.zip]

Archive with 1 entries (1 files):
- pathogens-3544246-supplementary.pdf
